# Supplementary material for: Network Analysis Integrating microRNA Expression Profiling with MRI Biomarkers and Clinical Data for Prostate Cancer Early Detection: A Proof of Concept Study
Source: Biomedicines. 2021 Oct 14;9(10):1470. doi: 10.3390/biomedicines9101470 (PMC8533640; doi:10.3390/biomedicines9101470)
Supplement: Supplementary file 1 [file biomedicines-09-01470-s001.zip]

Archive with 6 entries (5 files):
- biomedicines-1395414 suppplementary/
- biomedicines-1395414 suppplementary/Figure S1.pdf
- biomedicines-1395414 suppplementary/Figure S2.pdf
- biomedicines-1395414 suppplementary/Supplementary File S1.pdf
- eFigure 1.pdf
- eFigure 2.pdf
